# Supplementary material for: Re-Purposing a Rho-Associated Coiled-Coil Kinase (ROCK) Inhibitor for Alzheimer’s Disease
Source: J Clin Med. 2026 Apr 28;15(9):3379. doi: 10.3390/jcm15093379 (PMC13164517; doi:10.3390/jcm15093379)
Supplement: Supplementary file 1 [file jcm-15-03379-s001.zip]

Archive with 1 entries (1 files):
- jcm-4245868-supplementary.pdf
